# Supplementary material for: Characterization of Bioactive Compounds in Spent Mushroom Substrate: A Metabolomic Perspective on Its Untapped Potential
Source: Foods. 2025 Dec 30;15(1):109. doi: 10.3390/foods15010109 (PMC12785439; doi:10.3390/foods15010109)
Supplement: Supplementary file 1 [file foods-15-00109-s001.zip]

Archive with 1 entries (1 files):
- foods-supplemental-20250523.pdf
